# Supplementary material for: d-Band Engineering of Layered (Fe1−xNix)3GaTe2 for Enhanced Alkaline Hydrogen Evolution by Ni-Substitutional Doping
Source: Nanomaterials (Basel). 2026 Jul 2;16(13):820. doi: 10.3390/nano16130820 (PMC13362656; doi:10.3390/nano16130820)
Supplement: Supplementary file 1 [file nanomaterials-16-00820-s001.zip]

Archive with 1 entries (1 files):
- nanomaterials-4329349-supplementary.pdf
